# Supplementary material for: Different Dose of Sucrose Consumption Divergently Influences Gut Microbiota and PPAR-γ/MAPK/NF-κB Pathway in DSS-Induced Colitis Mice
Source: Nutrients. 2022 Jul 4;14(13):2765. doi: 10.3390/nu14132765 (PMC9268685; doi:10.3390/nu14132765)
Supplement: Supplementary file 1 [file nutrients-14-02765-s001.zip]

Archive with 1 entries (1 files):
- nutrients-1742415-supplementary.pdf
